# Supplementary material for: Anti-Cancer Effects of YAP Inhibitor (CA3) in Combination with Sorafenib against Hepatocellular Carcinoma (HCC) in Patient-Derived Multicellular Tumor Spheroid Models (MCTS)
Source: Cancers (Basel). 2022 May 31;14(11):2733. doi: 10.3390/cancers14112733 (PMC9179573; doi:10.3390/cancers14112733)
Supplement: Supplementary file 1 [file cancers-14-02733-s001.zip]

Archive with 1 entries (1 files):
- cancers-1701696-supplementary.pdf
